# Supplementary material for: Alterations in Methionine Cycle and Wnt/MAPK Signaling Associated with HMBi-Induced Cashmere Growth in Goats
Source: Int J Mol Sci. 2025 Feb 15;26(4):1663. doi: 10.3390/ijms26041663 (PMC11855240; doi:10.3390/ijms26041663)
Supplement: Supplementary file 1 [file ijms-26-01663-s001.zip]

Archive with 1 entries (1 files):
- ijms-3417840-supplementary.pdf
